# Supplementary material for: Transient Changes in Serum CEA, CA19-9, CRP, YKL-40, and IL-6 during Adjuvant Chemotherapy and Survival of Patients with Colorectal Cancer
Source: Int J Mol Sci. 2023 Apr 4;24(7):6753. doi: 10.3390/ijms24076753 (PMC10094778; doi:10.3390/ijms24076753)
Supplement: Supplementary file 1 [file ijms-24-06753-s001.zip]

Archive with 1 entries (1 files):
- ijms-2255035-supplementary.pdf
